# Supplementary material for: Primary pancreatic signet ring cell carcinoma: molecular mechanisms and advances in clinical diagnosis and treatment
Source: World J Surg Oncol. 2025 Nov 27;24:9. doi: 10.1186/s12957-025-04106-4 (PMC12764020; doi:10.1186/s12957-025-04106-4)
Supplement: Supplementary file 1 — Supplementary Material 1. [file 12957_2025_4106_MOESM1_ESM.zip]

Archive with 1 entries (1 files):
- Table-Modified.docx
